# Supplementary material for: Differences in the Selection Bottleneck between Modes of Sexual Transmission Influence the Genetic Composition of the HIV-1 Founder Virus
Source: PLoS Pathog. 2016 May 10;12(5):e1005619. doi: 10.1371/journal.ppat.1005619 (PMC4862634; doi:10.1371/journal.ppat.1005619)
Supplement: S2 Table — (XLSX) [file ppat.1005619.s009.xlsx]

## Sheet: S2 Table
Supplementary Table 2. A description of the 131 founder viruses used in this study
Subject	Study Reference	RiskFactor	Gender	Fiebig Stage	Viral Load	CD4	Year
1001	[14]	SPD	F	III	210000	NA	1997
1006	[14]	SPD	M	III	1600000	NA	1997
1012	[14]	SPD	M	III	410000	NA	1997
1018	[14]	SPD	M	III	270000	NA	1997
1053	[14]	SPD	M	III	1400000	NA	1997
1054	[14]	SPD	M	II	320000	NA	1997
1056	[14]	SPD	M	II	140000	NA	1998
1059	[14]	SPD	M	III	2800000	NA	1998
6240	[14]	SPD	M	II	120000	NA	1998
6244	[14]	SPD	M	II	274000	NA	2000
6248	[14]	SPD	M	III	87700000	NA	1997
9010	[14]	SPD	F	II	146954	NA	1997
9014	[14]	SPD	M	II	25680	NA	1997
9015	[14]	SPD	M	II	500000	NA	1997
9017	[14]	SPD	M	II	32390	NA	1997
9020	[14]	SPD	F	II	69238	NA	1998
9021	[14]	SPD	M	II	143379	NA	1998
9022	[14]	SPD	M	III	500000	NA	1997
9023	[14]	SPD	M	II	500000	NA	1998
9024	[14]	SPD	NA	II	>500,000	NA	1997
9025	[14]	SPD	M	II	>500,000	NA	1998
9028	[14]	SPD	F	II	500000	NA	1998
9029	[14]	SPD	M	II	500000	NA	1998
9030	[14]	SPD	M	II	>500,000	NA	1998
9032	[14]	SPD	M	III	40815	NA	1998
9033	[14]	SPD	M	III	454553	NA	1998
9075	[14]	SPD	NA	II	360000	NA	1996
9077	[14]	SPD	NA	II	158300	NA	1999
9079	[14]	SPD	NA	II	148320	NA	1999
12007	[14]	SPD	NA	II	75815	NA	1999
61792	[14]	SPD	NA	II	3700000	NA	1996
62130	[14]	SPD	NA	II	600000	NA	1996
62357	[14]	SPD	M	II	302000	NA	1996
62995	[14]	SPD	NA	I	75000	NA	1997
63054	[14]	SPD	NA	II	1153260	NA	1997
63358	[14]	SPD	NA	II	260000	NA	1997
63396	[14]	SPD	NA	II	420000	NA	1997
FASH1057	[34]	HSX	F	II	21783636	NA	1991
PRB926	[14]	HSX	NA	II	756060	NA	1994
PRB931	[14]	HSX	NA	III	2000000	NA	1995
PRB956	[14]	HSX	NA	II	600000	NA	1997
PRB958	[14]	HSX	NA	III	678900	NA	2000
PRB959	[14]	HSX	NA	II	>2,000,000	NA	1999
SC05	[14]	HSX	M	II	9980952	NA	1993
SC11	[14]	HSX	F	II	1917073	NA	1993
SC13	[34]	HSX	M	II/III	386059	NA	1993
SC22	[14]	HSX	F	II	14304820	NA	1994
SC24	[34]	HSX	M	II/III	523183	NA	1994
SC45	[14]	HSX	M	II	6318529	NA	1995
TT29P	[14]	HSX	F	II	21826347	NA	1998
TT35P	[14]	HSX	M	II	1849301	NA	1999
WITO4160	[14]	HSX	M	II	325064	253	2000
Z05	[14]	HSX	M	II	3950942	NA	1998
386831	This Study	HSX	M	II/III	1310000	148	2000
996401	This Study	HSX	M	II/III	7300000	364	2002
906153	This Study	MSM	M	II/III	3800000	724	2007
154162	This Study	MSM	M	II/III	2300000	429	2008
556743	This Study	MSM	M	II/III	1100000	203	2010
172508	This Study	MSM	M	II/III	4700000	192	2009
290307	This Study	MSM	M	II/III	1400000	459	2010
912218	This Study	MSM	M	II/III	750100	345	2004
947915	This Study	MSM	M	II/III	3320000	448	2004
963987	This Study	MSM	M	II/III	2300000	426	2013
585067	This Study	MSM	M	II/III	23300	432	2009
136172	This Study	MSM	M	II/III	433000	292	2009
954229	This Study	MSM	M	II/III	1700000	312	2008
822582	This Study	MSM	M	II/III	2100000	283	2008
637829	This Study	MSM	M	II/III	9800000	373	2008
147984	This Study	MSM	M	II/III	401000	549	2008
296004	This Study	MSM	M	II/III	1600000	272	2008
635056	This Study	MSM	M	II/III	1000000	181	2012
571373	This Study	MSM	M	II/III	698000	552	2010
255524	This Study	MSM	M	II/III	5700000	409	2008
923040	This Study	MSM	M	II/III	3900000	283	2009
464704	This Study	MSM	M	II/III	6800000	269	2010
863847	This Study	MSM	M	II/III	687000	972	2010
587196	This Study	MSM	M	II/III	6400000	552	2010
891676	This Study	MSM	M	II/III	123000	420	2011
328893	This Study	MSM	M	II/III	325000	211	2012
395718	This Study	MSM	M	I	8180000	551	1997
394242	This Study	MSM	M	II/III	1490000	413	1998
4013226	[19]	MSM	M	II	26700000	175	2002
4013291	[19]	MSM	M	II	1490000	179	2003
4013296	[19]	MSM	M	II	8050000	395	2003
4013321	[19]	MSM	M	II	6250000	407	2003
4013440	[19]	MSM	M	II	>100,000	205	2006
700010040	[16]	MSM	M	II	2197428	NA	2006
700010058	[16]	MSM	M	III	394649	377	2006
700010077	[16]	MSM	M	II	3565728	NA	2008
700010106	[19]	MSM	M	II	84545454	277	2006
701010027	[19]	MSM	M	III	194744	542	2006
701010055	[19]	MSM	M	II	31513812	432	2006
284160	This Study	MSM	M	I	63700	399	1999
489910	This Study	MSM	M	I	500001	383	1999
695848	This Study	MSM	M	I	374000	508	2001
135466	This Study	MSM	M	II/III	588278	395	2001
880955	This Study	MSM	M	II/III	38200000	602	2001
193485	This Study	MSM	M	I	304000	910	2002
494131	This Study	MSM	M	II/III	750001	435	2002
328659	This Study	MSM	M	II/III	5240000	307	2002
268977	This Study	MSM	M	I	41000000	510	2004
406767	This Study	MSM	M	I	331000	488	2004
389358	This Study	MSM	M	I	238000	461	2004
509452	This Study	MSM	M	II/III	244000	240	2005
689801	This Study	MSM	M	I	245000	595	2006
891439	This Study	MSM	M	I	846000	314	2007
481216	This Study	MSM	M	II/III	1000001	310	2008
293050	This Study	MSM	M	II/III	1000001	554	2008
361974	This Study	MSM	M	I	2360000	576	2011
479693	This Study	MSM	M	II/III	79700	477	2011
481811	This Study	MSM	M	I	570000	292	2011
607523	This Study	MSM	M	II/III	2112618	227	2012
678584	This Study	MSM	M	II/III	66700	701	2012
143200	This Study	MSM	M	II/III	22300000	597	2012
383086	This Study	MSM	M	I	804	861	2012
231603	This Study	MSM	M	II/III	276504	805	2012
AD17	[19]	MSM	M	II	47600000	NA	1999
AD75	[19]	MSM	M	II	21400000	NA	2002
HOBR0961	[19]	MSM	M	II	599238	794	1991
INME0632	[19]	MSM	M	II	2217670	739	1990
PIC38051	[44]	MSM	M	I	620820	NA	2005
PIC71101	[44]	MSM	M	I	377060	NA	2004
PIC83747	[44]	MSM	M	I	923	NA	2004
PIC87014	[44]	MSM	M	I	8200000	876	1998
PIC90770	[44]	MSM	M	I	469830	NA	2004
SUMA0874	[14]	MSM	M	II	939260	NA	1991
TRJO4551	[14]	MSM	M	II	8121951	NA	2001
WEAU0575	[14]	MSM	M	II	216415	NA	1990
Z20	[14]	MSM	M	III	13466851	NA	2000
Z33	[14]	MSM	M	II	158603	NA	2002
Z34	[14]	MSM	M	III	2501242	NA	2002
