# Supplementary material for: Differences in the Selection Bottleneck between Modes of Sexual Transmission Influence the Genetic Composition of the HIV-1 Founder Virus
Source: PLoS Pathog. 2016 May 10;12(5):e1005619. doi: 10.1371/journal.ppat.1005619 (PMC4862634; doi:10.1371/journal.ppat.1005619)
Supplement: S3 Table — (XLSX) [file ppat.1005619.s010.xlsx]

## Sheet: Sheet1
S3 Table. A list of all primers used to amplify the HIV-1 genome
Amplicon	Round	Primer name	Sequence (from 5' to 3')	HXB2 position
Gag	1	623F(+)	AAA TCT CTA GCA GTG GCG CCC GAA CAG	623-649
	1	2cRX (-)	TAA CCC TGC GGG ATG TGG TAT TCC	2846-2823
	2	G1 (+)	GCA GGA CTC GGC TTG CTG AAG CGC	691-714
	2	G10 (-)	TAC TGT ATC ATC TGC TCC TGT ATC	2345-2322
Pol	1	P1 (+)	GAA AAA GGG CTG TTG GAA ATG TGG	2016-2039
	1	P17 (-)	CCC CTA GTG GGA TGT GTA CTT CTG	5228-5192
	2	P2 (+)	AGG AAG GAC ACC AAA TGA AAG	2042-2062
	2	P16 (-)	GGA TGA GTG CTT TTC ATA GTG A	5183-5163
3′ half	1	FB6 (+)	GCA TTC CCT ACA ATC CCC AAA G	4645-4666
	1	FB12 (-)	GCA CTC AAG GCA AGC TTT ATT GAG GC	9629-9603
	2	FB7 (+)	TCT GGA AAG GTG AAG GGG CAG TAG	4950-4974
	2	FB13 (-)	GGT CTA ACC AGA GAG ACC CAG TAC AG	9555-9528
		(+) Sense primer, (-) Antisense primer
